# Supplementary material for: How face perception unfolds over time
Source: Nat Commun. 2019 Mar 19;10:1258. doi: 10.1038/s41467-019-09239-1 (PMC6425020; doi:10.1038/s41467-019-09239-1)
Supplement: Supplementary file 3 — Source Data [file 41467_2019_9239_MOESM3_ESM.zip]

Archive with 20 entries (17 files):
- Source Data/
- Source Data/.DS_Store
- __MACOSX/
- __MACOSX/Source Data/
- __MACOSX/Source Data/._.DS_Store
- Source Data/Figure_2.mat
- __MACOSX/Source Data/._Figure_2.mat
- Source Data/Figure_3.mat
- __MACOSX/Source Data/._Figure_3.mat
- Source Data/Figure_4.mat
- __MACOSX/Source Data/._Figure_4.mat
- Source Data/Supplementary_Figure_4.mat
- __MACOSX/Source Data/._Supplementary_Figure_4.mat
- Source Data/Supplementary_Figure_1.mat
- __MACOSX/Source Data/._Supplementary_Figure_1.mat
- Source Data/Supplementary_Figure_2.mat
- __MACOSX/Source Data/._Supplementary_Figure_2.mat
- Source Data/Supplementary_Figure_3.mat
- __MACOSX/Source Data/._Supplementary_Figure_3.mat
- __MACOSX/._Source Data
